# Supplementary material for: Effect of inactivated Streptococcus pneumoniae as non-pathogenic particles on the severity of pneumonia caused by respiratory syncytial virus infection in mice
Source: Toxicol Rep. 2019 May 31;6:514–20. doi: 10.1016/j.toxrep.2019.05.004 (PMC6581880; doi:10.1016/j.toxrep.2019.05.004)
Supplement: Transparency document [file mmc1.zip]

Archive with 6 entries (6 files):
- coi_disclosure-Kurokawa.pdf
- coi_disclosure_Akashi.pdf
- coi_disclosure_Hashiguchi.pdf
- coi_disclosure_Miyauchi.pdf
- coi_disclosure_Sugita.pdf
- coi_disclosure_Yoshida.pdf
